# Supplementary material for: Microfluidic Chamber Design for Controlled Droplet Expansion and Coalescence
Source: Micromachines (Basel). 2020 Apr 10;11(4):394. doi: 10.3390/mi11040394 (PMC7231328; doi:10.3390/mi11040394)
Supplement: Supplementary file 1 [file micromachines-11-00394-s001.zip]

Archive with 5 entries (5 files):
- micromachines-757573-supplementary-english_rev.docx
- micromachines-757573-VideoS1.mp4
- micromachines-757573-VideoS2.mp4
- micromachines-757573-VideoS3.mp4
- micromachines-757573-VideoS4.mp4
